# Supplementary material for: The Effects of Short-Term Synaptic Depression at Thalamocortical Synapses on Orientation Tuning in Cat V1
Source: PLoS One. 2014 Aug 26;9(8):e106046. doi: 10.1371/journal.pone.0106046 (PMC4144965; doi:10.1371/journal.pone.0106046)
Supplement: Dataset S1 — LGN Firing Rates (Hz). Each.csv file is from a single LGN cell. Each file contains a matrix. Rows: Time (Duration: 625 msec (1 cycle)). Columns: Contrast (Total 7∶96%, 72%, 48%, 24%, 12%, 6%, 3%). (ZIP) [file pone.0106046.s001.zip › lgn_cell1.csv]

0	1.6667	0	0	0	0	0
0	3.3333	0	0	0	0	0
0	3.3333	0	0	1.6667	0	0
0	3.3333	0	0	3.3333	0	0
0	1.6667	0	0	1.6667	0	0
0	1.6667	0	0	0	1.6667	0
0	3.3333	0	3.3333	0	3.3333	0
0	1.6667	0	8.3333	0	1.6667	0
0	0	0	10	3.3333	1.6667	0
0	0	0	8.3333	6.6667	3.3333	0
0	0	0	3.3333	5	1.6667	1.6667
0	0	0	5	5	0	3.3333
0	0	0	13.333	6.6667	0	1.6667
0	1.6667	0	16.667	10	0	0
0	3.3333	5	21.667	16.667	0	0
1.6667	1.6667	15	21.667	15	0	0
3.3333	0	21.667	18.333	8.3333	0	0
1.6667	1.6667	31.667	30	6.6667	0	0
0	13.333	56.667	41.667	5	0	0
0	21.667	76.667	38.333	6.6667	0	3.3333
10	63.333	71.667	33.333	11.667	1.6667	6.6667
20	111.67	65	40	13.333	3.3333	5
36.667	83.333	80	45	11.667	1.6667	3.3333
81.667	86.667	91.667	40	10	0	1.6667
126.67	131.67	81.667	33.333	8.3333	1.6667	0
163.33	131.67	68.333	30	5	5	0
175	133.33	80	26.667	13.333	6.6667	0
140	120	90	18.333	23.333	5	0
123.33	81.667	73.333	16.667	21.667	1.6667	0
123.33	65	68.333	16.667	20	3.3333	0
96.667	53.333	58.333	25	13.333	6.6667	0
76.667	40	35	36.667	5	3.3333	0
63.333	33.333	21.667	20	3.3333	3.3333	1.6667
50	31.667	15	6.6667	3.3333	8.3333	3.3333
38.333	36.667	10	15	6.6667	10	1.6667
28.333	38.333	11.667	18.333	10	8.3333	0
38.333	35	21.667	10	6.6667	5	0
51.667	35	26.667	3.3333	5	3.3333	1.6667
45	30	28.333	8.3333	5	3.3333	5
38.333	21.667	31.667	13.333	3.3333	5	5
31.667	25	31.667	13.333	3.3333	5	1.6667
21.667	35	26.667	13.333	1.6667	1.6667	0
21.667	38.333	18.333	8.3333	1.6667	0	0
20	30	13.333	3.3333	5	0	0
15	30	23.333	6.6667	6.6667	0	0
16.667	38.333	33.333	11.667	5	0	0
26.667	33.333	28.333	13.333	3.3333	0	0
31.667	30	23.333	11.667	5	0	0
26.667	36.667	28.333	8.3333	8.3333	0	0
20	35	36.667	6.6667	8.3333	0	0
15	33.333	31.667	8.3333	3.3333	0	0
18.333	35	16.667	8.3333	0	0	0
21.667	31.667	8.3333	6.6667	3.3333	0	0
16.667	40	11.667	10	6.6667	0	0
15	48.333	21.667	16.667	5	0	1.6667
16.667	40	21.667	18.333	5	0	3.3333
16.667	33.333	18.333	11.667	5	1.6667	1.6667
20	33.333	23.333	8.3333	1.6667	3.3333	0
25	35	20	8.3333	3.3333	1.6667	0
21.667	33.333	10	3.3333	8.3333	0	0
11.667	21.667	5	0	6.6667	0	1.6667
8.3333	13.333	5	1.6667	1.6667	0	3.3333
10	18.333	10	3.3333	0	0	1.6667
8.3333	28.333	11.667	1.6667	0	0	1.6667
8.3333	30	6.6667	1.6667	3.3333	0	3.3333
13.333	21.667	6.6667	5	6.6667	0	1.6667
13.333	11.667	10	6.6667	3.3333	0	0
6.6667	10	8.3333	5	0	0	0
5	13.333	5	3.3333	0	1.6667	0
6.6667	8.3333	1.6667	3.3333	0	5	0
6.6667	1.6667	0	3.3333	1.6667	5	0
10	3.3333	3.3333	3.3333	3.3333	1.6667	0
13.333	10	6.6667	3.3333	1.6667	0	0
10	10	3.3333	3.3333	0	0	0
3.3333	10	1.6667	1.6667	0	0	0
0	15	3.3333	0	0	0	0
1.6667	15	1.6667	0	0	1.6667	0
3.3333	11.667	0	0	0	3.3333	0
1.6667	5	0	0	0	1.6667	0
0	0	0	0	0	0	0
0	0	0	0	0	0	0
0	0	0	0	0	0	0
0	0	0	0	0	0	0
0	0	0	0	0	0	0
0	1.6667	0	0	0	0	0
0	3.3333	0	0	0	0	1.6667
0	1.6667	0	0	0	0	3.3333
0	0	1.6667	1.6667	0	0	1.6667
0	0	5	3.3333	0	0	0
0	0	5	1.6667	0	0	1.6667
0	5	6.6667	1.6667	0	0	3.3333
0	13.333	13.333	3.3333	0	0	1.6667
1.6667	18.333	13.333	1.6667	0	0	0
3.3333	16.667	10	0	0	0	0
1.6667	13.333	10	5	0	0	0
0	15	6.6667	10	0	0	0
1.6667	11.667	3.3333	6.6667	0	0	0
3.3333	6.6667	3.3333	3.3333	0	0	0
8.3333	5	1.6667	1.6667	0	0	0
16.667	1.6667	0	0	0	0	0
18.333	0	0	0	1.6667	0	0
13.333	0	0	1.6667	3.3333	0	0
8.3333	0	0	5	1.6667	0	0
10	0	0	5	0	0	0
10	0	0	1.6667	1.6667	0	0
3.3333	0	0	0	5	0	0
0	0	0	0	5	0	0
0	1.6667	0	0	1.6667	0	0
0	3.3333	0	0	1.6667	0	0
0	1.6667	0	0	3.3333	0	0
0	0	0	0	1.6667	1.6667	0
0	0	0	0	1.6667	3.3333	0
0	0	0	0	3.3333	1.6667	0
0	0	0	0	1.6667	0	0
0	0	0	0	0	0	0
0	0	0	0	0	0	0
0	0	0	0	0	3.3333	0
0	0	0	1.6667	0	6.6667	0
0	0	0	3.3333	0	3.3333	0
0	0	0	1.6667	0	0	0
0	0	0	0	0	0	0
1.6667	0	0	0	0	0	1.6667
3.3333	0	0	0	0	0	3.3333
1.6667	0	0	0	0	0	1.6667
0	0	0	0	0	0	0
