# Supplementary material for: The Effects of Short-Term Synaptic Depression at Thalamocortical Synapses on Orientation Tuning in Cat V1
Source: PLoS One. 2014 Aug 26;9(8):e106046. doi: 10.1371/journal.pone.0106046 (PMC4144965; doi:10.1371/journal.pone.0106046)
Supplement: Dataset S1 — LGN Firing Rates (Hz). Each.csv file is from a single LGN cell. Each file contains a matrix. Rows: Time (Duration: 625 msec (1 cycle)). Columns: Contrast (Total 7∶96%, 72%, 48%, 24%, 12%, 6%, 3%). (ZIP) [file pone.0106046.s001.zip › lgn_cell2.csv]

35	23.333	11.667	5	3.3333	0	5
35	21.667	11.667	3.3333	0	0	3.3333
40	23.333	18.333	3.3333	3.3333	0	5
38.333	15	20	5	6.6667	0	6.6667
38.333	13.333	10	5	3.3333	0	6.6667
46.667	21.667	3.3333	1.6667	0	0	6.6667
50	38.333	8.3333	0	0	0	3.3333
46.667	45	15	1.6667	3.3333	0	0
35	30	18.333	3.3333	6.6667	1.6667	0
31.667	21.667	21.667	1.6667	3.3333	3.3333	1.6667
46.667	23.333	16.667	1.6667	1.6667	1.6667	5
56.667	25	11.667	3.3333	3.3333	0	5
51.667	28.333	18.333	1.6667	1.6667	0	1.6667
45	26.667	18.333	0	0	0	0
41.667	26.667	8.3333	0	0	0	0
38.333	33.333	3.3333	0	0	0	0
35	35	8.3333	1.6667	1.6667	0	0
30	28.333	16.667	3.3333	3.3333	0	0
31.667	16.667	15	3.3333	1.6667	0	0
43.333	11.667	6.6667	3.3333	0	0	0
53.333	18.333	3.3333	1.6667	0	0	1.6667
53.333	26.667	3.3333	0	0	0	3.3333
36.667	26.667	3.3333	0	0	0	1.6667
18.333	20	6.6667	0	0	0	0
13.333	13.333	8.3333	0	0	0	0
13.333	8.3333	5	0	0	0	0
16.667	8.3333	3.3333	0	0	0	0
18.333	10	1.6667	0	0	0	0
8.3333	8.3333	1.6667	0	0	0	1.6667
0	5	3.3333	0	0	0	3.3333
0	3.3333	1.6667	0	0	0	1.6667
0	3.3333	0	0	0	0	0
0	1.6667	0	0	1.6667	0	0
0	0	0	0	3.3333	0	0
0	0	0	0	1.6667	0	0
0	0	0	0	0	0	0
0	0	0	0	0	0	0
0	0	0	0	0	0	0
0	0	0	0	0	0	0
0	0	0	0	0	0	0
1.6667	0	0	0	0	0	0
3.3333	0	0	0	0	0	0
1.6667	0	0	0	0	0	0
0	0	0	0	0	0	0
0	0	1.6667	0	0	0	0
0	0	3.3333	0	0	0	0
0	0	1.6667	0	0	0	0
0	0	0	0	0	0	0
0	0	0	0	0	0	0
0	0	0	0	0	0	0
0	0	0	0	0	0	0
0	0	0	0	0	0	0
0	0	0	0	0	0	0
0	0	0	0	0	0	0
0	0	0	0	0	0	0
0	0	0	0	0	0	0
0	1.6667	0	0	0	0	0
0	3.3333	0	0	0	0	0
0	1.6667	0	0	0	0	0
0	0	0	0	0	0	0
0	0	0	0	0	0	0
0	0	0	0	0	0	0
0	0	0	0	0	0	0
0	0	0	0	0	0	0
0	0	0	0	0	0	0
0	0	0	0	0	0	0
0	0	0	0	0	0	0
0	0	0	0	0	0	0
0	0	0	0	0	0	0
0	0	0	0	0	0	0
0	0	0	0	0	0	0
0	0	0	1.6667	0	0	0
0	0	0	3.3333	0	0	0
0	0	0	1.6667	0	0	0
0	0	0	0	0	0	0
0	0	0	1.6667	0	0	0
0	0	0	3.3333	0	0	0
0	0	1.6667	6.6667	0	0	0
0	0	3.3333	10	0	0	0
0	0	1.6667	6.6667	0	0	0
0	1.6667	3.3333	13.333	1.6667	0	0
0	3.3333	6.6667	21.667	3.3333	0	0
0	1.6667	3.3333	25	1.6667	0	0
0	0	0	33.333	0	0	0
0	0	3.3333	23.333	0	0	1.6667
0	0	6.6667	11.667	3.3333	0	3.3333
0	3.3333	31.667	23.333	8.3333	0	3.3333
0	6.6667	61.667	28.333	8.3333	0	3.3333
0	11.667	58.333	16.667	11.667	0	3.3333
0	16.667	46.667	16.667	15	0	3.3333
0	20	46.667	28.333	16.667	3.3333	3.3333
0	26.667	55	30	20	6.6667	3.3333
5	36.667	51.667	33.333	15	3.3333	1.6667
20	46.667	41.667	45	15	1.6667	0
40	56.667	45	58.333	21.667	5	0
51.667	76.667	70	60	23.333	5	0
58.333	93.333	90	40	35	10	1.6667
56.667	95	81.667	28.333	43.333	18.333	5
58.333	98.333	61.667	28.333	35	16.667	6.6667
71.667	105	41.667	23.333	31.667	15	5
106.67	100	35	20	33.333	13.333	1.6667
145	83.333	33.333	25	33.333	8.3333	0
121.67	56.667	30	28.333	30	5	1.6667
90	35	31.667	25	38.333	3.3333	3.3333
81.667	28.333	31.667	18.333	51.667	5	1.6667
70	30	28.333	16.667	43.333	8.3333	0
68.333	28.333	21.667	23.333	25	8.3333	3.3333
58.333	18.333	16.667	20	15	8.3333	6.6667
33.333	20	16.667	8.3333	11.667	13.333	3.3333
20	30	11.667	5	8.3333	13.333	0
18.333	33.333	6.6667	11.667	5	6.6667	0
20	26.667	10	16.667	5	1.6667	0
31.667	13.333	13.333	15	8.3333	1.6667	0
36.667	11.667	11.667	11.667	6.6667	3.3333	0
26.667	21.667	13.333	6.6667	5	3.3333	1.6667
18.333	33.333	20	3.3333	6.6667	5	3.3333
13.333	41.667	23.333	1.6667	3.3333	5	5
13.333	33.333	20	0	0	1.6667	6.6667
25	15	20	1.6667	1.6667	0	3.3333
28.333	10	21.667	3.3333	3.3333	1.6667	0
20	15	13.333	5	1.6667	3.3333	0
21.667	16.667	11.667	6.6667	0	1.6667	0
31.667	18.333	21.667	5	3.3333	0	0
35	18.333	23.333	3.3333	6.6667	0	3.3333
31.667	21.667	15	1.6667	3.3333	0	6.6667
