# Supplementary material for: The Effects of Short-Term Synaptic Depression at Thalamocortical Synapses on Orientation Tuning in Cat V1
Source: PLoS One. 2014 Aug 26;9(8):e106046. doi: 10.1371/journal.pone.0106046 (PMC4144965; doi:10.1371/journal.pone.0106046)
Supplement: Dataset S1 — LGN Firing Rates (Hz). Each.csv file is from a single LGN cell. Each file contains a matrix. Rows: Time (Duration: 625 msec (1 cycle)). Columns: Contrast (Total 7∶96%, 72%, 48%, 24%, 12%, 6%, 3%). (ZIP) [file pone.0106046.s001.zip › lgn_cell3.csv]

0	0	0	0	0	0	0
0	0	0	0	0	0	0
0	0	0	0	0	0	0
0	0	0	0	0	0	0
0	0	0	0	0	0	0
0	0	0	0	0	0	0
0	0	0	0	0	0	0
0	0	0	0	1.6667	0	0
0	0	0	0	3.3333	10	1.6667
0	0	0	0	5	21.667	3.3333
0	0	0	0	8.3333	15	1.6667
0	0	0	3.3333	6.6667	6.6667	5
0	0	0	11.667	3.3333	5	10
0	0	0	25	5	8.3333	5
0	1.6667	5	40	11.667	16.667	0
0	3.3333	13.333	46.667	23.333	18.333	0
0	5	23.333	40	26.667	15	1.6667
0	6.6667	31.667	25	25	10	3.3333
11.667	11.667	26.667	16.667	28.333	5	1.6667
23.333	18.333	20	15	28.333	3.3333	0
38.333	30	30	10	30	3.3333	1.6667
55	50	41.667	6.6667	28.333	1.6667	3.3333
55	48.333	36.667	10	20	5	1.6667
63.333	31.667	28.333	15	15	10	0
66.667	23.333	25	13.333	11.667	6.6667	3.3333
61.667	18.333	23.333	6.6667	10	8.3333	6.6667
53.333	18.333	25	5	13.333	13.333	6.6667
40	16.667	23.333	6.6667	15	10	8.3333
33.333	16.667	20	6.6667	10	8.3333	11.667
21.667	23.333	20	8.3333	10	8.3333	11.667
18.333	23.333	15	15	15	10	8.3333
33.333	18.333	13.333	25	13.333	13.333	8.3333
46.667	21.667	20	23.333	8.3333	15	6.6667
41.667	28.333	20	13.333	10	18.333	1.6667
30	36.667	20	13.333	13.333	15	3.3333
26.667	45	28.333	16.667	15	8.3333	6.6667
35	38.333	31.667	13.333	16.667	6.6667	5
51.667	36.667	26.667	8.3333	15	6.6667	3.3333
56.667	55	30	11.667	16.667	8.3333	8.3333
53.333	56.667	43.333	20	18.333	13.333	13.333
66.667	41.667	45	28.333	15	15	8.3333
81.667	41.667	40	30	13.333	11.667	5
83.333	55	40	30	15	15	6.6667
78.333	65	36.667	38.333	20	18.333	5
70	66.667	45	35	18.333	13.333	5
75	65	60	23.333	8.3333	13.333	6.6667
91.667	61.667	51.667	20	8.3333	15	5
96.667	63.333	41.667	25	13.333	11.667	3.3333
88.333	66.667	58.333	35	11.667	6.6667	1.6667
85	70	71.667	36.667	20	1.6667	1.6667
100	88.333	58.333	31.667	36.667	1.6667	5
115	95	46.667	33.333	36.667	6.6667	5
103.33	73.333	55	43.333	25	13.333	5
91.667	65	61.667	46.667	20	15	6.6667
96.667	85	60	35	20	16.667	3.3333
95	103.33	63.333	30	21.667	20	3.3333
86.667	90	71.667	40	20	15	6.6667
95	75	73.333	46.667	16.667	8.3333	3.3333
116.67	86.667	63.333	46.667	23.333	8.3333	0
110	90	61.667	41.667	28.333	13.333	0
88.333	75	71.667	33.333	25	15	1.6667
95	70	70	35	26.667	13.333	3.3333
118.33	85	56.667	43.333	30	11.667	3.3333
123.33	96.667	51.667	41.667	26.667	8.3333	5
95	78.333	56.667	36.667	26.667	10	6.6667
78.333	56.667	56.667	41.667	30	15	5
93.333	73.333	50	43.333	28.333	16.667	3.3333
96.667	98.333	55	40	28.333	15	3.3333
88.333	91.667	70	40	25	10	3.3333
88.333	80	73.333	36.667	18.333	8.3333	3.3333
88.333	83.333	53.333	31.667	20	15	1.6667
90	78.333	36.667	28.333	23.333	21.667	5
81.667	68.333	50	26.667	15	18.333	15
63.333	70	58.333	25	5	8.3333	15
80	65	41.667	20	11.667	6.6667	6.6667
113.33	58.333	33.333	23.333	20	16.667	3.3333
98.333	60	38.333	28.333	13.333	21.667	1.6667
60	56.667	35	23.333	6.6667	16.667	1.6667
50	43.333	31.667	21.667	5	10	6.6667
53.333	35	40	20	5	5	8.3333
45	43.333	41.667	15	8.3333	5	3.3333
38.333	43.333	26.667	11.667	6.6667	5	0
38.333	31.667	15	6.6667	1.6667	6.6667	0
31.667	23.333	13.333	3.3333	0	11.667	0
23.333	11.667	6.6667	1.6667	0	8.3333	0
16.667	5	1.6667	0	0	1.6667	0
8.3333	8.3333	5	1.6667	1.6667	0	0
3.3333	8.3333	5	3.3333	3.3333	3.3333	0
5	3.3333	1.6667	5	1.6667	6.6667	0
6.6667	0	1.6667	6.6667	0	3.3333	0
3.3333	1.6667	3.3333	3.3333	0	1.6667	0
0	3.3333	1.6667	0	0	3.3333	0
0	1.6667	0	0	1.6667	1.6667	0
0	0	0	0	3.3333	0	0
0	0	0	0	1.6667	0	0
0	0	0	0	0	0	0
0	0	0	0	0	0	0
0	0	0	0	0	0	0
0	0	0	0	0	0	0
0	0	0	0	0	0	0
0	0	0	0	0	0	0
0	0	0	0	0	0	0
0	1.6667	0	0	0	0	0
0	3.3333	0	0	0	0	0
0	1.6667	0	0	0	0	0
0	0	0	0	0	0	0
0	0	0	0	0	0	0
0	1.6667	0	0	0	0	0
0	3.3333	0	0	0	0	0
1.6667	1.6667	0	0	0	0	0
3.3333	0	0	0	0	0	0
1.6667	0	0	0	0	0	0
0	0	0	0	0	0	0
0	0	0	0	0	0	0
0	0	0	0	0	0	0
0	0	0	0	0	0	0
0	0	0	0	0	0	0
0	0	0	0	0	0	0
0	0	0	0	0	0	0
0	0	0	0	0	0	0
0	0	0	0	0	0	0
0	0	0	0	0	0	0
0	0	0	0	0	0	0
0	0	0	0	0	0	0
0	0	0	0	0	3.3333	0
