# Supplementary material for: The Effects of Short-Term Synaptic Depression at Thalamocortical Synapses on Orientation Tuning in Cat V1
Source: PLoS One. 2014 Aug 26;9(8):e106046. doi: 10.1371/journal.pone.0106046 (PMC4144965; doi:10.1371/journal.pone.0106046)
Supplement: Dataset S1 — LGN Firing Rates (Hz). Each.csv file is from a single LGN cell. Each file contains a matrix. Rows: Time (Duration: 625 msec (1 cycle)). Columns: Contrast (Total 7∶96%, 72%, 48%, 24%, 12%, 6%, 3%). (ZIP) [file pone.0106046.s001.zip › lgn_cell4.csv]

51.667	71.667	55	43.333	31.667	26.667	18.333
56.667	66.667	48.333	41.667	23.333	21.667	16.667
61.667	63.333	48.333	41.667	26.667	25	21.667
56.667	71.667	60	33.333	33.333	26.667	20
45	68.333	63.333	33.333	35	28.333	11.667
40	58.333	51.667	36.667	36.667	31.667	11.667
33.333	56.667	33.333	31.667	35	25	21.667
30	53.333	28.333	26.667	31.667	11.667	21.667
41.667	53.333	41.667	30	30	15	13.333
41.667	65	46.667	28.333	31.667	26.667	10
20	70	33.333	16.667	25	26.667	11.667
11.667	56.667	25	10	15	23.333	13.333
21.667	43.333	26.667	10	20	23.333	15
20	38.333	23.333	15	26.667	20	21.667
10	30	28.333	25	21.667	13.333	26.667
10	28.333	38.333	25	20	15	20
13.333	31.667	31.667	21.667	20	23.333	13.333
13.333	25	18.333	25	10	21.667	15
15	20	10	16.667	8.3333	16.667	13.333
13.333	16.667	6.6667	6.6667	15	15	10
5	13.333	3.3333	11.667	13.333	10	13.333
0	15	0	16.667	8.3333	8.3333	15
0	11.667	0	16.667	3.3333	10	13.333
0	5	0	13.333	1.6667	13.333	16.667
1.6667	3.3333	1.6667	8.3333	6.6667	13.333	20
3.3333	5	3.3333	6.6667	8.3333	5	20
1.6667	6.6667	3.3333	3.3333	3.3333	5	15
0	5	3.3333	1.6667	1.6667	10	8.3333
0	1.6667	1.6667	6.6667	3.3333	5	6.6667
0	0	0	8.3333	3.3333	0	5
0	0	1.6667	3.3333	3.3333	1.6667	6.6667
0	0	3.3333	0	1.6667	3.3333	10
0	0	1.6667	0	1.6667	1.6667	8.3333
0	0	0	0	3.3333	3.3333	6.6667
0	0	0	0	3.3333	6.6667	6.6667
0	0	0	0	5	5	8.3333
0	0	0	0	6.6667	3.3333	10
0	0	0	0	5	3.3333	8.3333
0	0	0	0	1.6667	5	6.6667
0	0	0	0	0	5	6.6667
0	0	0	0	0	1.6667	3.3333
0	0	0	0	0	0	0
0	0	0	0	0	0	3.3333
0	0	0	0	0	0	6.6667
0	0	0	0	0	1.6667	6.6667
0	0	0	0	0	3.3333	8.3333
0	0	0	0	0	1.6667	6.6667
0	0	0	0	0	0	3.3333
0	0	0	0	0	0	5
0	0	0	0	0	0	5
0	0	0	0	0	0	5
0	0	0	0	0	0	8.3333
0	0	0	0	0	1.6667	8.3333
0	0	0	0	0	3.3333	5
0	0	0	0	0	1.6667	1.6667
0	0	0	0	0	0	0
0	0	0	3.3333	1.6667	1.6667	1.6667
0	0	0	6.6667	3.3333	3.3333	3.3333
0	0	0	6.6667	1.6667	3.3333	3.3333
0	0	0	8.3333	3.3333	3.3333	3.3333
0	0	0	11.667	11.667	3.3333	5
0	0	0	13.333	15	3.3333	6.6667
0	0	0	8.3333	10	5	5
0	0	0	3.3333	5	6.6667	3.3333
0	0	0	15	5	3.3333	1.6667
0	0	0	31.667	6.6667	0	1.6667
0	0	3.3333	35	8.3333	1.6667	5
0	0	6.6667	28.333	13.333	3.3333	5
0	0	6.6667	26.667	16.667	1.6667	3.3333
0	0	6.6667	30	16.667	1.6667	3.3333
0	10	10	21.667	20	8.3333	5
0	20	18.333	23.333	20	11.667	10
6.6667	23.333	40	40	13.333	8.3333	10
13.333	28.333	63.333	41.667	10	6.6667	3.3333
25	26.667	83.333	38.333	5	3.3333	3.3333
43.333	35	98.333	41.667	1.6667	3.3333	8.3333
48.333	60	78.333	43.333	13.333	11.667	8.3333
70	86.667	76.667	36.667	23.333	15	6.6667
110	123.33	110	28.333	15	10	6.6667
113.33	141.67	108.33	28.333	6.6667	10	5
98.333	125	88.333	38.333	10	18.333	1.6667
113.33	111.67	73.333	50	16.667	21.667	0
141.67	115	70	45	20	18.333	1.6667
133.33	113.33	73.333	35	16.667	20	5
125	88.333	70	33.333	15	20	8.3333
130	63.333	80	33.333	23.333	11.667	11.667
91.667	53.333	76.667	48.333	26.667	10	13.333
66.667	51.667	56.667	61.667	15	18.333	11.667
78.333	56.667	46.667	38.333	10	23.333	11.667
78.333	61.667	43.333	23.333	18.333	16.667	13.333
63.333	61.667	46.667	38.333	30	11.667	11.667
58.333	61.667	46.667	45	33.333	18.333	15
70	60	36.667	48.333	26.667	20	23.333
66.667	58.333	33.333	46.667	23.333	13.333	21.667
55	65	53.333	35	25	15	15
60	71.667	70	36.667	31.667	25	15
66.667	73.333	63.333	46.667	36.667	26.667	23.333
63.333	63.333	53.333	46.667	38.333	20	28.333
61.667	56.667	51.667	41.667	40	25	20
68.333	68.333	63.333	46.667	38.333	33.333	20
63.333	70	70	65	40	28.333	33.333
50	61.667	56.667	75	41.667	21.667	35
45	58.333	48.333	66.667	35	18.333	20
48.333	56.667	55	55	28.333	21.667	8.3333
63.333	58.333	58.333	48.333	36.667	25	13.333
68.333	63.333	60	55	53.333	23.333	23.333
63.333	75	61.667	66.667	53.333	28.333	23.333
66.667	80	55	68.333	43.333	31.667	16.667
75	78.333	55	58.333	35	31.667	21.667
83.333	81.667	66.667	45	26.667	33.333	31.667
80	85	83.333	48.333	31.667	33.333	21.667
70	86.667	81.667	58.333	43.333	33.333	10
65	75	56.667	61.667	45	28.333	13.333
56.667	63.333	53.333	61.667	41.667	21.667	15
55	63.333	61.667	56.667	35	23.333	20
66.667	63.333	55	48.333	31.667	25	30
73.333	66.667	50	41.667	38.333	28.333	31.667
73.333	70	50	48.333	41.667	36.667	28.333
66.667	63.333	53.333	58.333	35	33.333	28.333
58.333	58.333	58.333	58.333	31.667	26.667	31.667
55	81.667	58.333	50	35	23.333	33.333
53.333	98.333	58.333	40	36.667	20	31.667
50	73.333	65	41.667	38.333	20	28.333
41.667	56.667	66.667	50	36.667	21.667	30
43.333	65	56.667	41.667	33.333	28.333	25
