# Supplementary material for: The Effects of Short-Term Synaptic Depression at Thalamocortical Synapses on Orientation Tuning in Cat V1
Source: PLoS One. 2014 Aug 26;9(8):e106046. doi: 10.1371/journal.pone.0106046 (PMC4144965; doi:10.1371/journal.pone.0106046)
Supplement: Dataset S1 — LGN Firing Rates (Hz). Each.csv file is from a single LGN cell. Each file contains a matrix. Rows: Time (Duration: 625 msec (1 cycle)). Columns: Contrast (Total 7∶96%, 72%, 48%, 24%, 12%, 6%, 3%). (ZIP) [file pone.0106046.s001.zip › lgn_cell5.csv]

0	3.3333	13.333	0	1.6667	0	3.3333
0	6.6667	10	0	0	0	1.6667
0	6.6667	11.667	10	0	3.3333	0
0	6.6667	15	20	0	8.3333	1.6667
5	11.667	8.3333	11.667	0	6.6667	8.3333
10	16.667	3.3333	3.3333	1.6667	1.6667	15
15	16.667	15	3.3333	6.6667	0	11.667
20	16.667	30	8.3333	11.667	0	5
15	18.333	33.333	15	10	5	6.6667
15	20	35	15	5	11.667	10
38.333	13.333	35	20	5	11.667	10
63.333	18.333	31.667	35	10	10	8.3333
61.667	41.667	21.667	38.333	16.667	11.667	3.3333
61.667	50	15	25	16.667	13.333	0
71.667	50	26.667	23.333	10	20	3.3333
70	51.667	31.667	31.667	13.333	28.333	6.6667
75	66.667	40	33.333	20	18.333	5
76.667	86.667	60	43.333	18.333	6.6667	5
70	70	51.667	51.667	20	8.3333	6.6667
66.667	66.667	43.333	40	20	11.667	8.3333
56.667	86.667	50	30	13.333	13.333	13.333
55	76.667	48.333	31.667	15	8.3333	15
68.333	55	48.333	28.333	36.667	6.6667	10
70	40	51.667	23.333	48.333	10	6.6667
51.667	46.667	51.667	26.667	40	6.6667	8.3333
45	63.333	41.667	25	35	8.3333	10
48.333	66.667	35	25	30	16.667	6.6667
38.333	66.667	36.667	30	30	21.667	5
33.333	60	31.667	30	28.333	26.667	11.667
41.667	50	23.333	30	21.667	25	15
40	35	31.667	28.333	18.333	16.667	13.333
43.333	26.667	48.333	38.333	18.333	15	13.333
58.333	41.667	50	40	25	16.667	10
56.667	50	48.333	26.667	33.333	13.333	6.6667
55	46.667	43.333	38.333	35	10	8.3333
58.333	51.667	36.667	48.333	28.333	11.667	8.3333
53.333	58.333	43.333	38.333	21.667	15	3.3333
45	65	53.333	31.667	25	20	1.6667
40	75	58.333	21.667	28.333	23.333	13.333
43.333	71.667	58.333	18.333	20	21.667	23.333
56.667	63.333	58.333	35	16.667	18.333	20
76.667	68.333	55	48.333	23.333	13.333	20
78.333	71.667	51.667	46.667	28.333	13.333	21.667
66.667	66.667	58.333	40	30	20	15
70	68.333	75	43.333	41.667	21.667	8.3333
78.333	81.667	88.333	51.667	51.667	28.333	8.3333
81.667	88.333	80	55	36.667	45	11.667
86.667	81.667	76.667	60	28.333	43.333	13.333
96.667	86.667	85	63.333	35	25	11.667
103.33	106.67	83.333	61.667	33.333	18.333	8.3333
108.33	133.33	73.333	53.333	26.667	16.667	3.3333
106.67	141.67	61.667	46.667	26.667	11.667	0
105	111.67	78.333	51.667	40	16.667	5
118.33	93.333	115	56.667	45	26.667	11.667
118.33	101.67	116.67	53.333	35	31.667	11.667
111.67	113.33	90	50	33.333	30	10
116.67	121.67	86.667	58.333	38.333	20	8.3333
125	116.67	98.333	65	38.333	13.333	8.3333
141.67	110	86.667	66.667	35	10	11.667
145	111.67	75	76.667	35	15	10
133.33	108.33	81.667	70	41.667	33.333	6.6667
133.33	95	90	51.667	48.333	35	8.3333
131.67	100	91.667	50	45	23.333	8.3333
126.67	115	76.667	51.667	36.667	25	6.6667
125	103.33	60	45	30	30	5
121.67	95	61.667	38.333	28.333	26.667	1.6667
108.33	101.67	65	38.333	33.333	21.667	1.6667
86.667	95	63.333	41.667	35	18.333	5
75	73.333	60	43.333	31.667	11.667	6.6667
81.667	61.667	53.333	38.333	28.333	11.667	5
93.333	58.333	50	30	20	21.667	3.3333
85	53.333	48.333	33.333	13.333	21.667	3.3333
55	58.333	40	38.333	15	20	1.6667
38.333	53.333	35	28.333	16.667	26.667	3.3333
40	28.333	31.667	20	20	28.333	8.3333
33.333	13.333	21.667	25	25	21.667	6.6667
18.333	13.333	11.667	30	26.667	11.667	6.6667
8.3333	11.667	5	25	23.333	10	11.667
5	5	3.3333	13.333	11.667	11.667	11.667
3.3333	0	5	5	5	6.6667	8.3333
1.6667	0	6.6667	5	8.3333	6.6667	5
0	0	5	6.6667	8.3333	10	5
0	0	1.6667	6.6667	8.3333	11.667	5
0	0	0	8.3333	8.3333	16.667	1.6667
1.6667	0	0	8.3333	5	13.333	1.6667
3.3333	0	0	5	3.3333	5	3.3333
3.3333	1.6667	0	1.6667	5	3.3333	3.3333
3.3333	5	3.3333	0	6.6667	5	5
3.3333	5	6.6667	0	3.3333	6.6667	8.3333
3.3333	1.6667	5	0	0	3.3333	10
3.3333	0	3.3333	1.6667	0	0	6.6667
3.3333	0	1.6667	3.3333	0	0	1.6667
1.6667	0	0	1.6667	1.6667	3.3333	1.6667
1.6667	0	0	0	3.3333	6.6667	3.3333
3.3333	0	0	0	1.6667	5	1.6667
1.6667	0	0	0	0	3.3333	0
0	0	1.6667	0	0	1.6667	0
0	1.6667	3.3333	0	0	1.6667	0
0	5	1.6667	0	0	3.3333	0
0	5	0	0	0	1.6667	0
1.6667	1.6667	0	0	0	0	1.6667
3.3333	1.6667	0	0	0	1.6667	3.3333
1.6667	3.3333	0	0	0	3.3333	1.6667
0	1.6667	0	0	0	1.6667	0
1.6667	0	0	0	0	0	0
3.3333	0	0	0	0	0	0
1.6667	0	1.6667	0	0	0	1.6667
0	0	3.3333	0	0	0	3.3333
0	0	1.6667	0	0	0	1.6667
0	1.6667	0	0	0	0	0
0	3.3333	1.6667	0	1.6667	3.3333	0
0	5	3.3333	0	3.3333	6.6667	0
3.3333	8.3333	1.6667	0	1.6667	3.3333	0
8.3333	6.6667	0	0	0	0	0
6.6667	6.6667	0	0	0	0	0
1.6667	10	1.6667	0	0	0	0
0	8.3333	3.3333	1.6667	0	0	1.6667
0	6.6667	1.6667	5	0	0	3.3333
0	5	1.6667	5	0	0	1.6667
0	3.3333	3.3333	1.6667	1.6667	0	0
0	6.6667	6.6667	0	3.3333	0	1.6667
0	10	10	0	1.6667	0	3.3333
1.6667	5	5	0	0	1.6667	3.3333
3.3333	0	0	0	1.6667	3.3333	3.3333
1.6667	10	5	0	5	1.6667	3.3333
