# Supplementary material for: The Effects of Short-Term Synaptic Depression at Thalamocortical Synapses on Orientation Tuning in Cat V1
Source: PLoS One. 2014 Aug 26;9(8):e106046. doi: 10.1371/journal.pone.0106046 (PMC4144965; doi:10.1371/journal.pone.0106046)
Supplement: Dataset S1 — LGN Firing Rates (Hz). Each.csv file is from a single LGN cell. Each file contains a matrix. Rows: Time (Duration: 625 msec (1 cycle)). Columns: Contrast (Total 7∶96%, 72%, 48%, 24%, 12%, 6%, 3%). (ZIP) [file pone.0106046.s001.zip › lgn_cell6.csv]

30	38.333	40	18.333	26.667	16.667	20
35	43.333	38.333	21.667	13.333	10	23.333
26.667	50	36.667	21.667	8.3333	15	21.667
20	55	38.333	23.333	16.667	21.667	21.667
38.333	53.333	36.667	25	30	21.667	18.333
51.667	45	28.333	21.667	33.333	18.333	13.333
46.667	41.667	25	20	25	13.333	18.333
43.333	46.667	30	20	21.667	8.3333	20
43.333	48.333	33.333	26.667	35	6.6667	16.667
43.333	43.333	36.667	28.333	43.333	10	16.667
38.333	38.333	36.667	21.667	26.667	15	15
30	40	30	21.667	15	18.333	15
30	41.667	30	18.333	21.667	20	20
31.667	35	36.667	18.333	26.667	18.333	25
18.333	28.333	36.667	26.667	21.667	18.333	21.667
8.3333	35	26.667	26.667	16.667	18.333	13.333
16.667	43.333	20	20	18.333	16.667	13.333
25	35	23.333	16.667	20	16.667	16.667
28.333	26.667	23.333	16.667	20	18.333	11.667
30	25	16.667	15	18.333	21.667	8.3333
23.333	18.333	13.333	15	13.333	21.667	13.333
15	13.333	13.333	18.333	11.667	16.667	15
15	15	15	25	16.667	13.333	15
13.333	15	16.667	28.333	18.333	16.667	20
8.3333	6.6667	13.333	21.667	11.667	15	20
8.3333	0	10	18.333	6.6667	8.3333	15
6.6667	11.667	10	18.333	10	13.333	13.333
3.3333	28.333	10	15	15	21.667	13.333
3.3333	23.333	10	13.333	13.333	15	15
3.3333	8.3333	8.3333	15	8.3333	3.3333	15
3.3333	3.3333	8.3333	11.667	6.6667	1.6667	16.667
1.6667	5	10	3.3333	8.3333	5	21.667
0	8.3333	6.6667	1.6667	13.333	11.667	20
0	8.3333	6.6667	3.3333	13.333	18.333	13.333
0	5	11.667	5	5	18.333	6.6667
0	5	10	6.6667	1.6667	18.333	5
1.6667	5	5	5	3.3333	15	15
3.3333	1.6667	3.3333	3.3333	3.3333	6.6667	23.333
1.6667	1.6667	5	3.3333	5	5	16.667
0	3.3333	6.6667	5	6.6667	8.3333	11.667
0	1.6667	3.3333	6.6667	8.3333	11.667	13.333
0	0	1.6667	6.6667	10	10	11.667
0	0	3.3333	6.6667	6.6667	3.3333	8.3333
0	0	1.6667	5	1.6667	3.3333	6.6667
0	0	0	3.3333	1.6667	10	5
0	0	0	5	3.3333	11.667	10
0	0	0	5	1.6667	10	20
0	0	0	1.6667	0	10	15
0	0	0	1.6667	1.6667	8.3333	8.3333
0	0	0	3.3333	5	6.6667	13.333
0	0	0	3.3333	5	5	13.333
0	0	0	3.3333	1.6667	3.3333	8.3333
0	0	0	3.3333	3.3333	5	8.3333
0	0	0	3.3333	6.6667	5	10
0	0	0	3.3333	5	1.6667	6.6667
0	0	0	3.3333	3.3333	1.6667	3.3333
0	0	0	3.3333	1.6667	6.6667	6.6667
0	0	1.6667	3.3333	1.6667	8.3333	8.3333
0	0	3.3333	1.6667	5	3.3333	6.6667
0	0	1.6667	0	5	1.6667	10
0	0	0	0	3.3333	6.6667	13.333
0	0	0	1.6667	3.3333	8.3333	10
0	0	0	3.3333	5	6.6667	5
0	0	0	3.3333	6.6667	6.6667	5
0	0	0	3.3333	6.6667	6.6667	10
0	0	0	1.6667	6.6667	6.6667	13.333
0	0	5	1.6667	10	3.3333	11.667
0	0	11.667	3.3333	13.333	0	8.3333
0	0	11.667	1.6667	8.3333	8.3333	6.6667
0	0	10	1.6667	5	20	6.6667
0	0	6.6667	5	11.667	20	5
0	0	1.6667	6.6667	15	13.333	5
0	0	0	8.3333	8.3333	5	6.6667
0	0	0	8.3333	3.3333	1.6667	6.6667
0	0	0	3.3333	1.6667	3.3333	10
0	0	0	3.3333	1.6667	1.6667	13.333
0	0	0	11.667	8.3333	1.6667	11.667
0	0	0	13.333	11.667	6.6667	8.3333
0	0	3.3333	5	10	8.3333	3.3333
0	0	6.6667	1.6667	10	6.6667	0
0	5	18.333	6.6667	10	13.333	3.3333
0	10	35	10	13.333	20	6.6667
0	15	30	11.667	16.667	15	3.3333
0	21.667	21.667	11.667	13.333	8.3333	0
5	18.333	38.333	11.667	13.333	8.3333	1.6667
13.333	18.333	63.333	13.333	18.333	11.667	6.6667
26.667	38.333	78.333	20	15	15	11.667
36.667	51.667	81.667	26.667	10	20	15
46.667	50	78.333	16.667	11.667	20	15
80	61.667	68.333	10	13.333	10	10
106.67	65	41.667	13.333	16.667	6.6667	6.6667
111.67	58.333	20	13.333	20	11.667	11.667
116.67	78.333	16.667	16.667	16.667	10	16.667
101.67	86.667	13.333	18.333	13.333	5	11.667
71.667	68.333	16.667	13.333	13.333	3.3333	10
55	60	25	11.667	15	5	15
46.667	51.667	21.667	15	23.333	8.3333	18.333
43.333	43.333	20	18.333	30	8.3333	16.667
40	40	25	23.333	21.667	15	8.3333
35	36.667	25	28.333	15	23.333	8.3333
26.667	33.333	21.667	26.667	23.333	16.667	15
20	28.333	23.333	23.333	26.667	11.667	15
26.667	35	30	26.667	18.333	13.333	15
35	41.667	30	26.667	15	15	16.667
38.333	36.667	23.333	28.333	20	20	18.333
40	35	25	33.333	21.667	25	18.333
33.333	31.667	31.667	33.333	16.667	23.333	15
25	25	26.667	30	16.667	18.333	16.667
31.667	33.333	18.333	23.333	18.333	18.333	23.333
43.333	43.333	23.333	23.333	13.333	20	23.333
43.333	36.667	43.333	25	16.667	23.333	15
38.333	35	51.667	26.667	23.333	25	10
36.667	40	33.333	33.333	18.333	21.667	10
33.333	40	23.333	33.333	15	20	10
26.667	40	31.667	23.333	18.333	18.333	15
26.667	33.333	38.333	18.333	20	20	18.333
36.667	33.333	43.333	25	26.667	26.667	20
45	41.667	45	31.667	33.333	31.667	26.667
45	36.667	41.667	35	26.667	28.333	28.333
48.333	38.333	35	30	18.333	18.333	30
50	50	25	23.333	13.333	13.333	30
41.667	50	25	28.333	11.667	11.667	21.667
43.333	50	35	35	21.667	11.667	18.333
48.333	51.667	38.333	33.333	30	20	21.667
38.333	46.667	35	21.667	30	23.333	21.667
