# Supplementary material for: The Effects of Short-Term Synaptic Depression at Thalamocortical Synapses on Orientation Tuning in Cat V1
Source: PLoS One. 2014 Aug 26;9(8):e106046. doi: 10.1371/journal.pone.0106046 (PMC4144965; doi:10.1371/journal.pone.0106046)
Supplement: Dataset S1 — LGN Firing Rates (Hz). Each.csv file is from a single LGN cell. Each file contains a matrix. Rows: Time (Duration: 625 msec (1 cycle)). Columns: Contrast (Total 7∶96%, 72%, 48%, 24%, 12%, 6%, 3%). (ZIP) [file pone.0106046.s001.zip › lgn_cell7.csv]

0	0	0	3.3333	0	0	1.6667
0	0	0	6.6667	0	1.6667	3.3333
0	0	1.6667	3.3333	1.6667	3.3333	3.3333
0	0	3.3333	0	3.3333	3.3333	5
0	0	1.6667	0	1.6667	3.3333	6.6667
0	0	0	1.6667	1.6667	1.6667	6.6667
0	0	0	3.3333	5	1.6667	5
0	0	3.3333	1.6667	5	3.3333	1.6667
0	0	6.6667	0	3.3333	3.3333	0
1.6667	0	3.3333	0	3.3333	3.3333	0
3.3333	0	1.6667	0	1.6667	1.6667	1.6667
1.6667	1.6667	3.3333	0	0	0	3.3333
0	3.3333	1.6667	0	0	0	1.6667
0	1.6667	0	0	0	0	1.6667
0	0	0	0	1.6667	0	3.3333
0	0	0	0	3.3333	0	1.6667
0	0	0	0	1.6667	0	0
0	0	0	0	0	0	1.6667
0	1.6667	0	0	0	0	5
0	3.3333	0	1.6667	0	0	5
0	1.6667	0	3.3333	0	0	3.3333
0	0	0	1.6667	0	0	3.3333
0	0	0	0	0	0	1.6667
0	0	0	0	0	0	0
0	0	0	0	0	0	0
0	0	0	0	0	0	0
0	0	0	0	0	0	0
0	0	0	0	0	0	0
0	0	0	0	0	0	1.6667
0	0	0	0	0	0	3.3333
0	0	0	0	0	0	1.6667
0	0	0	0	0	0	0
0	0	0	0	0	0	0
0	0	0	0	0	0	0
0	0	0	0	0	0	0
0	0	0	0	0	0	0
0	0	0	0	0	0	0
0	0	0	0	0	0	0
0	0	0	0	0	0	0
0	0	0	0	0	0	0
0	0	0	0	0	0	0
0	0	0	0	0	0	0
0	0	0	0	0	0	1.6667
0	0	0	0	0	0	3.3333
0	0	0	0	0	0	1.6667
0	0	0	0	0	0	0
0	0	0	0	0	0	0
0	0	0	0	0	0	0
0	0	0	0	0	0	0
0	0	0	0	0	0	0
0	0	0	0	0	0	0
0	0	0	0	0	0	0
0	0	0	0	0	0	0
0	0	0	0	0	0	0
0	0	0	0	0	0	0
0	0	0	0	0	0	0
0	0	0	0	0	0	0
0	0	0	0	0	0	1.6667
0	0	0	0	0	0	3.3333
0	0	3.3333	0	0	0	1.6667
0	0	6.6667	1.6667	0	0	0
0	0	3.3333	5	0	0	0
0	0	0	5	0	0	0
1.6667	0	0	3.3333	1.6667	0	0
3.3333	0	3.3333	3.3333	3.3333	1.6667	0
1.6667	0	6.6667	1.6667	1.6667	3.3333	0
0	0	10	0	1.6667	1.6667	0
0	0	18.333	1.6667	3.3333	0	0
0	0	28.333	6.6667	1.6667	0	0
0	0	35	8.3333	0	0	0
0	0	40	5	0	0	0
0	0	40	3.3333	0	0	0
0	0	36.667	1.6667	0	0	0
0	3.3333	33.333	0	1.6667	0	0
0	16.667	25	15	5	0	0
0	28.333	30	35	5	0	0
1.6667	53.333	55	30	3.3333	0	0
3.3333	95	73.333	18.333	3.3333	0	0
30	103.33	68.333	21.667	3.3333	1.6667	1.6667
61.667	98.333	63.333	28.333	3.3333	3.3333	3.3333
78.333	115	68.333	26.667	1.6667	3.3333	1.6667
105	111.67	66.667	21.667	0	3.3333	1.6667
110	93.333	76.667	20	0	1.6667	3.3333
118.33	88.333	83.333	18.333	0	0	1.6667
138.33	78.333	61.667	15	5	3.3333	0
123.33	61.667	43.333	13.333	10	6.6667	0
113.33	50	30	11.667	6.6667	3.3333	0
105	50	20	13.333	3.3333	0	0
80	38.333	18.333	18.333	3.3333	0	0
70	23.333	16.667	15	3.3333	0	0
53.333	26.667	16.667	8.3333	6.6667	1.6667	1.6667
35	23.333	13.333	8.3333	10	5	3.3333
28.333	18.333	13.333	11.667	5	5	1.6667
23.333	26.667	16.667	13.333	1.6667	3.3333	1.6667
21.667	30	8.3333	10	3.3333	5	3.3333
15	21.667	1.6667	6.6667	3.3333	6.6667	1.6667
11.667	23.333	8.3333	10	5	6.6667	0
15	35	13.333	15	5	5	0
16.667	28.333	10	16.667	3.3333	3.3333	0
20	10	5	13.333	5	3.3333	0
18.333	5	3.3333	8.3333	6.6667	3.3333	1.6667
11.667	11.667	6.6667	6.6667	10	5	3.3333
11.667	18.333	11.667	5	11.667	5	3.3333
11.667	15	10	5	6.6667	1.6667	3.3333
10	11.667	8.3333	5	10	3.3333	3.3333
10	15	10	1.6667	16.667	6.6667	3.3333
6.6667	10	8.3333	1.6667	11.667	3.3333	3.3333
3.3333	5	6.6667	3.3333	5	1.6667	3.3333
5	8.3333	6.6667	5	3.3333	3.3333	1.6667
5	6.6667	8.3333	10	6.6667	1.6667	1.6667
1.6667	1.6667	8.3333	10	10	0	5
1.6667	1.6667	5	3.3333	8.3333	0	5
3.3333	3.3333	1.6667	0	6.6667	0	3.3333
1.6667	1.6667	0	0	6.6667	0	3.3333
0	1.6667	3.3333	0	6.6667	1.6667	1.6667
0	5	8.3333	0	6.6667	3.3333	1.6667
1.6667	6.6667	6.6667	1.6667	5	1.6667	3.3333
3.3333	5	5	5	3.3333	1.6667	1.6667
3.3333	1.6667	6.6667	5	3.3333	5	3.3333
3.3333	0	3.3333	1.6667	1.6667	5	6.6667
1.6667	0	0	1.6667	0	3.3333	3.3333
0	0	0	3.3333	0	3.3333	0
0	0	1.6667	3.3333	0	1.6667	1.6667
0	0	3.3333	3.3333	0	0	3.3333
0	0	1.6667	1.6667	1.6667	1.6667	1.6667
